# Supplementary material for: A Combined Experimental and Modeling Study for Pellet-Fed Extrusion-Based Additive Manufacturing to Evaluate the Impact of the Melting Efficiency
Source: Materials (Basel). 2021 Sep 25;14(19):5566. doi: 10.3390/ma14195566 (PMC8509700; doi:10.3390/ma14195566)
Supplement: Supplementary file 1 [file materials-14-05566-s001.zip]

Archive with 1 entries (1 files):
- materials-1366580-supplementary.pdf
